# Supplementary material for: S-Trimer, a COVID-19 subunit vaccine candidate, induces protective immunity in nonhuman primates
Source: Nat Commun. 2021 Mar 1;12:1346. doi: 10.1038/s41467-021-21634-1 (PMC7921634; doi:10.1038/s41467-021-21634-1)
Supplement: Supplementary file 4 — Source Data [file 41467_2021_21634_MOESM4_ESM.xlsx]

## Sheet: fig2
	sample No.	S-Trimer Binding IgG Titre EC50	ACE2 Competition Titre EC50	Pseudoviris Nab Titre EC50
	XG0014S	641.4	235.117	2156
	XG001S	1326	494.358	2291
	XG006S	1166	286.508	4885
	XG008S	10471	1627.81	5503.62
	XG009S	1980	1082.54	9163.21
	XG010S	351.9	57.8446	20804.3
	XG036S	221.7	0	57.5949
	XG021S	90.59	0	917.061
	XG037S	850.6	99.2582	1448.34
	XG031S	4409	not detect	2133.4
	XG039S	122.3	0	279.663
	XG060S	320.2	73.7444	893.067
	XG061S	93.28	0	90
	XG093S	1605	780.89	6026.94
	XG094S	134.7	81.8458	1953.47
	XG095S	127.3	0	1242.24
	K27	151.3	0	340.801
	K57	4173	196.991	3017.92
	K60	2586	187.644	1116.86
	K68	901.4	90.1849	5412.6
	K87	55.74	0	518.947
	K88	829.8	781.501	1759.57
	K92	3313	173.274	2800.22
	K120	38.6	0	55.6942
	3	2999	383.068	3995.76
	38	2330	597.861	2209.23
	56	2615	636.911	2196.92
	81	937.4	208.396	969.984
	108	1202	163.225	454.763
	83	408.7	100.548	181.914
	109	102.3	0	185.468
	110	270.7	0	1135.75
	117	1463	121.068	641.824
	130	628	152.168	670.141
	K62	1066	246.916	1536.36
	K80	7907	339.615	878.709
	K85	869.9	335.601	1419.47
	K111	546.8	232.34	399.497
	K114	1132	188.206	391.488
	K121	1824	707.634	5443.57
	K122	89.54	0	17

## Sheet: fig3
S-Trimer IgG TITER										ACE2 based Nab TITER										Pseudovirus Week5											IgG titer EC50					ACE2 Competitive Nab titer EC50					pseudovirus nAbs titer
group	mouse NO.	EC50 titer	group	mouse NO.	EC50 titer	group	mouse NO.	EC50 titer		group	mouse NO.	EC50 titer	group	mouse NO.	EC50 titer	group	mouse NO.	EC50 titer		group	mouse NO.	EC50 titer	group	mouse NO.	EC50 titer	group	mouse NO.	EC50 titer
3ug S-Trimer	1	NA	3ug AS03+S-Trimer	1	20139	3ug CpG+S-Trimer	1	656.6		3ug S-Trimer	1	NA	3ug CpG	1	NA	3ug AS03	1	160		3ug S-Trimer	1	NA	3ug AS03	1	73.5257	3ug CpG	1	NA			group	mouse NO.		week5 EC50 titer		group	mouse NO.		week5 EC50 titer		group	mouse NO.		week5 EC50 titer
	2	NA		2	33610		2	3159			2	NA		2	NA		2	342.302			2	NA		2	173.867		2	30.3277			3ug S-Trimer + Alum+CpG	1		18038.4	19209.6	3ug S-Trimer + Alum+CpG	1		322.59	611.634	3ug S-Trimer + Alum+CpG	1		1271.66
	3	43.59		3	29963		3	606.5			3	NA		3	NA		3	2766.42			3	NA		3	3824.05		3	20.359				2		15960.5			2		1113.72			2		1452.05
	4	326.2		4	26376		4	622.9			4	NA		4	NA		4	1771.37			4	NA		4	2164.05		4	NA				3		6279.68			3		199.472			3		NA
	5	17.96		5	17292		5	5765			5	NA		5	NA		5	615.817			5	NA		5	68.7037		5	NA				4		12968.5			4		239.223			4		NA
	6	NA		6	22798		6	1449			6	NA		6	NA		6	438.238			6	NA		6	42.6799		6	50.3932				5		38270.1			5		622.514			5		194.738
	7	NA		7	21020		7	7620			7	NA		7	NA		7	532.588			7	NA		7	1672.6		7	NA				6		41293.5			6		6840.54			6		7894.89
	8	NA		8	28537		8	8025			8	NA		8	105.544		8	4261.04			8	NA		8	926.14		8	NA				7		26050.1			7		438.619			7		115.668
9ug S-Trimer	1	197	9ug AS03+S-Trimer	1	23701	9ug CpG+S-Trimer	1	1623		9ug S-Trimer	1	NA	9ug CpG	1	NA	9ug AS03	1	746.361		9ug S-Trimer	1	NA	9ug AS03	1	896.368	9ug CpG	1	NA			9ug S-Trimer + Alum+CpG	1		3542	14248.9	9ug S-Trimer + Alum+CpG	1		522.755	977.321	9ug S-Trimer + Alum+CpG	1		95.7084
	2	284.2		2	32889		2	1260			2	NA		2	NA		2	7107.15			2	NA		2	5652.41		2	NA				2		21691.9			2		1931.1			2		716.766
	3	19.43		3	21656		3	591.1			3	NA		3	NA		3	649.31			3	NA		3	482.931		3	NA				3		20054.8			3		1166.35			3		4639.65
	4	391.9		4	32748		4	4114			4	NA		4	63.2321		4	2442.38			4	NA		4	2305.76		4	60.2683				4		25630.8			4		1275.97			4		2260.65
	5	59.53		5	14745		5	918.9			5	NA		5	NA		5	2041.99			5	NA		5	1817.27		5	NA				5		18508.9			5		908.665			5		1239.44
	6	86.55		6	24104		6	1316			6	NA		6	NA		6	566.272			6	NA		6	170.894		6	NA				6		17364.3			6		753.118			6		1007.48
	7	NA		7	24008		7	780.3			7	NA		7	NA		7	6677.34			7	193.807		7	40401.6		7	NA				7		9395.32			7		828.37			7		1074.17
	8	17.86		8	17836		8	2642			8	NA		8	84.7721		8	1003.84			8	49.5158		8	680.823		8	NA			30ug S-Trimer + Alum+CpG	1		25027.6	25351.4	30ug S-Trimer + Alum+CpG	1		2123.12	1604.29	30ug S-Trimer + Alum+CpG	1		1090.78
30ug S-Trimer	1	213.5	30ug AS03+S-Trimer	1	13562	30ug CpG+S-Trimer	1	4480		30ug S-Trimer	1	40.5256	30ug CpG	1	70.1011	30ug AS03	1	980		30ug S-Trimer	1	NA	30ug AS03	1	324.281	30ug CpG	1	86.5827				2		23766.4			2		1784.23			2		10984.3
	2	288.3		2	8136		2	3890			2	63.8634		2	56.7215		2	458			2	437.92		2	376.903		2	38.6262				3		36753.6			3		1957.7			3		6835.95
	3	26		3	11974		3	4323			3	NA		3	63.0706		3	1340			3	74.56		3	1721.44		3	203.826				4		10880.8			4		581.972			4		2117.29
	4	16.2		4	21835		4	8889			4	NA		4	85.7101		4	NA			4	NA		4	188.412		4	NA				5		28802.7			5		3197.39			5		9074.91
	5	43.77		5	14930		5	1996			5	70.7481		5	65.9543		5	966			5	NA		5	1562.77		5	21.0173				6		28829.9			6		1285.48			6		9936.72
	6	3.081		6	12047		6	1879			6	72.2251		6	NA		6	1504			6	NA		6	350.711		6	29.1488				7		34071.6			7		1541.84			7		608.906
	7	5.656		7	10792		7	1367			7	57.805		7	77.2682		7	613			7	NA		7	267.442		7	230.851
	8	631		8	24681		8	3590			8	76.891		8	70.5027		8	501			8	NA		8	50.9866		8	NA

## Sheet: fig4
	S-Trimer Specific IgG Titer									ACE2 Competition Nabs Titer										Pseudovirus Nabs Titer									WT VIRUS NAB titer
																															day28	day35	day40
	group	animal NO	day7-0707	day14-0707	day21-0707	day28-0625	day35-0703	day40-0727		group	animal NO	day7	day14	day21	day28	day35	day40			group	animal NO	day7	day14	day21	day28	day35	day40		Saline	17057	--	--	--
	Saline	17057	--	--	--	--	-	--		Saline	17057	--	--	--	--	--	--			Saline	17057	--	--	--	--	--	--			17013	--	--	--
		17013	--	--	--	--	-	--			17013	--	--	--	--	--	--				17013	--	--	--	--	--	--			14353	--	--	--
		14353	--	--	--	--	-	--			14353	--	--	--	--	--	--				14353	--	--	--	--	--	--			15013	--	--	--
		15013	--	--	--	--	-	--			15013	--	--	--	--	--	--				15013	--	--	--	--	--	--			17319	--	--	--
		17319	--	--	--	--	-	--			17319	--	--	--	--	--	--				17319	--	--	--	--	--	--			14333	--	--	--
		14333	--	--	--	--	-	--			14333	--	--	--	--	--	--				14333	--	--	--	--	--	--
																													S-Trimer + AS03	17079	24300	24300	72900
	S-Trimer + AS03	17079	--	1	894.764	8410.58	23518.7	7601.81		S-Trimer + AS03	17079	--	1	1	1167.56	3288.64	1767.15			S-Trimer + AS03	17079	--	147.159	97.8452	1032.64	4312.12	3054.76			17065	24300	24300	72900
		17065	--	215.938	479.669	5620.42	9226.99	5962.4			17065	--	1	20.5465	430.101	769.382	760.47				17065	--	1	28.5684	486.744	2119.69	884.584			16349	24300	24300	72900
		16349	--	298.623	764.837	10995.1	28300	14995.4			16349	--	1	1	1332.88	5120	2758.81				16349	10.0507	107.802	94.4898	11675	21477.4	12229.5			15057	8100	8100	8100
		15057	--	58.7411	8.246	6432.4	9476.53	7794.34			15057	--	26.9108	1	1100.02	2734.65	1914.74				15057	--	60.5308	27.3464	3727.51	9320.66	5672.71			17049	8100	8100	24300
		17049	--	756.322	4724.85	22253.3	32484.9	18674.1			17049	--	32.9861	24.2838	1485.26	1663.96	1204.14				17049	--	25.9926	55.4626	2242.14	5461.68	2286.07			14095	8100	72900	24300
		14095	--	39.8373	508.949	10353.4	15174.9	16480.6			14095	--	39.6349	22.1163	851.04	1136.69	1037.5				14095	--	29.8288	89.5996	2813.99	2040.13	1708.59		S-Trimer + CpG1018 + Alum	17075	2700	2700	900
				69.6464	432.103	9574.31	17496.6	10848.8					5.7243	4.71839	988.096	2015.36	1438.72						30.1055	57.4341	2273.27	5226.72	3002.21			17325	2700	24300	900
	S-Trimer + CpG1018 + Alum	17075	--	67.319	87.2556	2760.52	2742.92	2011.39		S-Trimer + CpG1018 + Alum	17075	--	31.2058	1	97.2443	150.275	84.9341			S-Trimer + CpG1018 + Alum	17075	--	18.1366	11.4261	280.056	188.048	171.393			16007	8100	24300	2700
		17325	--	150.392	103.075	1082.75	1727.32	1673.47			17325	--	25.7933	28.819	114.445	239.211	203.819				17325	--	44.8297	40.8445	603.555	405.875	831.613			15069	8100	8100	2700
		16007	--	1	208.96	890.729	2176.4	1806.79			16007	--	27.7549	20.1812	94.3738	114.419	122.538				16007	--	73.6903	90.8928	83.6146	222.723	236.766			17061	8100	8100	8100
		15069	--	137.91	203.467	1473.8	3256.97	1660.74			15069	--	23.3648	1	85.8114	330.974	150.811				15069	--	14.1273	10.2583	510.537	2552.41	709.061			14083	8100	24300	8100
		17061	--	1	143.964	2480.23	5608.63	5767.36			17061	--	22.5136	1	92.3449	392.82	250.004				17061	--	--	10.7845	152.766	383.289	530.761
		14083	--	3.9017	562.473	3797.27	5253.57	4004.09			14083	--	26.1151	59.8129	1418.14	988.277	612.322				14083	--	200.27	124.623	2667.54	1386.86	1459.08
				13.2648	177.205	1825.06	3156.76	2481.04					25.9715	5.71352	150.892	284.341	191.276							28.9183	378.502	533.527	514.418

## Sheet: FIG5 A&B fig S11
	body weight
		0	1	3	5	7		% of baseline	0	1	3	5	7			temp	0	1	3	5	7
	Negative Control (Saline)							Negative Control (Saline)								Negative Control (Saline)
	17057	5.12	4.43	4.6	4.53	4.57		17057	100	86.5234	89.8437	88.4766	89.2578			17057	36.1	37.8	37	36.8	37.4
	17013	4.61	4.26	4.61	4.64	4.31		17013	100	92.4078	100	100.651	93.4924			17013	35.4	38.8	38.2	37	36.6
	14353	6.83	6.19	6.43	6.4	6.4		14353	100	90.6296	94.1435	93.7042	93.7042			14353	37	37.4	37.6	35.5	37.2
	15013	8.58	7.43	7.6	7.74	7.73		15013	100	86.5967	88.5781	90.2098	90.0932			15013	37	38.5	37.9	37.4	37.5
	17319	4.6	4.54	4.48	4.27			17319	100	98.6957	97.3913	92.8261				17319	35.9	37	37.6	35.2
	14333	6.69	6.71	6.57	6.64			14333	100	100.299	98.2063	99.2526				14333	36.7	37.3	36.8	36.3
	Average	6.07167	5.59333	5.715	5.70333	5.7525		Average	100	92.5254	94.6938	94.1867	91.6369			Average	36.35	37.8	37.5167	36.3667	37.175
		6.07167	5.59333	5.715	5.70333	5.7525			100	92.5254	94.6938	94.1867	91.6369				36.35	37.8	37.5167	36.3667	37.175
	Standard Deviation	1.57842	1.35771	1.32551	1.41933	1.61337		Standard Deviation	0	5.88695	4.66899	4.85702	2.292			Standard Deviation	0.653452	0.712741	0.530723	0.868716	0.403113
									6	6	6	6	4
									0	2.40334	1.90611	1.98287	1.146
	SCB-2019 (30 µg) + AS03							SCB-2019 (30 µg) + AS03								SCB-2019 (30 µg) + AS03
	17079	4.61	4.52	4.5	4.56	4.54		17079	100	98.0477	97.6139	98.9154	98.4816			17079	35.9	37.1	38.2	36.5	36.6
	17065	4.65	4.5	4.57	4.52	4.7		17065	100	96.7742	98.2796	97.2043	101.075			17065	37.4	37.4	38.1	36.2	37.1
	16349	6.01	6.22	6.07	6.08	6.23		16349	100	103.494	100.998	101.165	103.661			16349	37.9	37.4	37	36.2	36.6
	15057	7.09	6.63	6.66	6.93	7.02		15057	100	93.512	93.9351	97.7433	99.0127			15057	37.4	37.6	38.1	37.1	37.5
	17049	4.7	4.62	4.73	4.76			17049	100	98.2979	100.638	101.277				17049	37.8	37.4	38.2	37.2
	14095	6.99	6.8	6.65	6.78			14095	100	97.2818	95.1359	96.9957				14095	36.8	38	37.2	36.1
	Average	5.675	5.54833	5.53	5.605	5.6225		Average	100	97.9013	97.7669	98.8833	100.558			Average	37.2	37.4833	37.8	36.55	36.95
		5.675	5.54833	5.53	5.605	5.6225			100	97.9013	97.7669	98.8833	100.558				37.2	37.4833	37.8	36.55	36.95
	Standard Deviation	1.18145	1.1141	1.04359	1.12651	1.20345		Standard Deviation	0	3.23664	2.84879	1.92953	2.35181			Standard Deviation	0.745654	0.299444	0.547723	0.484768	0.43589
									6	6	6	6	4
	SCB-2019 (30 µg) + CpG 1018/Alum							SCB-2019 (30 µg) + CpG 1018/Alum	0	1.32135	1.16301	0.787727	1.17591			SCB-2019 (30 µg) + CpG 1018/Alum
	17075	4.86	4.88	5.05	5.03	5.19		17075	100	100.412	103.909	103.498	106.79			17075	37.2	37	36.8	36.8	37.3
	17325	4.24	4.24	4.45	4.45	4.71		17325	100	100	104.953	104.953	111.085			17325	36.8	37.2	37.2	36.4	37.6
	16007	6.07	6.08	6.08	6.1	6.23		16007	100	100.165	100.165	100.494	102.636			16007	38.5	37.3	37.2	38	37.8
	15069	7.11	7.13	7.25	7.23	7.54		15069	100	100.281	101.969	101.688	106.048			15069	38	37.7	36.9	36.3	37.2
	17061	4.57	4.59	4.55	4.56			17061	100	100.438	99.5624	99.7812				17061	38.2	38.2	37.9	36.9
	14083	7.5	7.54	7.58	7.45			14083	100	100.533	101.067	99.3333				14083	38.6	37.5	38.3	38.2
	Average	5.725	5.74333	5.82667	5.80333	5.9175		Average	100	100.305	101.938	101.625	106.64			Average	37.8833	37.4833	37.3833	37.1	37.475
		5.725	5.74333	5.82667	5.80333	5.9175			100	100.305	101.938	101.625	106.64				37.8833	37.4833	37.3833	37.1	37.475
	Standard Deviation	1.37662	1.38562	1.36327	1.32743	1.25399		Standard Deviation	0	0.197147	2.12246	2.21433	3.47194			Standard Deviation	0.727782	0.426224	0.591326	0.809938	0.275379
									6	6	6	6	4
									0	0.0804848	0.86649	0.903997	1.73597

## Sheet: fig5 C fig S13
			Trachea	Left Upper Lobe	Left Middle Lung	Left Lower Lobe	Right Upper Lobe	Right Middle Lung	Right Lower Lobe	Right Azygos Lobe
		Negative Control (Saline)
		17057	1.04	1	58992.9	9933.12	6.33	4.31	9.76	1829.78
		17013	1	3.29	1.4	211.01	2.58	1	2302.35	0.54
		14353	1	1	1	2.47	4049.24	166542	38409.8	13704.7
		15013	74.67	3.02	2.44	8.84	2.9	1	6.71	1
		17319	2.95	1	2778.42	125.75	1	3.29	8.82	1157.64
		14333	1	1	1	17.58	1	1	1	1
		Average	2.47362	1.46622	28.7091	68.2618	7.59392	11.5398	60.9129	50.0272
			2.47362	1.46622	28.7091	68.2618	7.59392	11.5398	60.9129	50.0272
		Standard Deviation	29.9232	1.11611	23882.3	4026.17	1651.97	67989.8	15517.8	5404.72
			12.2161	0.455649	9749.9	1643.68	674.413	27756.7	6335.11	2206.47
		SCB-2019 (30 µg) + AS03
		17079	1	1	1	1	1	1	1	1
		17065	1	1	1	1	1	1	1	1
		16349	1	1	1	1	1	1	1	1
		15057	1	1	1	1	1	1	1	1
		17049	1	1	1	1	1	1	1	1
		14095	1	1	1	1	1	1	1	1.14
		Average	1	1	1	1	1	1	1	1.02333
			1	1	1	1	1	1	1	1.02333
		Standard Deviation	0	0	0	0	0	0	0	0.0571548
			0	0	0	0	0	0	0	0.0233333
		SCB-2019 (30 µg) + CpG 1018/Alum
		17075	1	1	1	1	1	1	1	1
		17325	1	1	1	1.08	1	0.95	1	1
		16007	1	1	1	1	1	1	1	1
		15069	1	1	1	1	1	1	1	1
		17061	1	1	1	1	1	1	1	1
		14083	1	1	1	1	1	1	1	1
		Average	1	1	1	1.01333	1	0.991667	1	1
			1	1	1	1.01333	1	0.991667	1	1
		Standard Deviation	0	0	0	0.0326599	0	0.0204124	0	0

## Sheet: fig5 D
		Nasal swab	1	3	5	7			throat swab	1	3	5	7			anal swab	1	3	5	7			tracheal brush	1	3	5	7
		Negative Control (Saline)							Negative Control (Saline)							Negative Control (Saline)							Negative Control (Saline)
		17057	11364.8	40.05	1	1			17057	9.03	23.91	1	1			17057	100.65	1	8.3	22.53			17057	29.65	1	1	1
		17013	23807.8	1646.06	157.02	1			17013	1	45.5	1	1			17013	1	1	1	17.3			17013	90.26	424.19	1	1
		14353	5076.16	1	1	1			14353	8.77	1	1	1			14353	30.18	1	1	1			14353	10.53	6738.16	1	1
		15013	913.89	1754.09	202.16	1559.63			15013	644471	288576	112773348	152815			15013	349.46	184.67	65.9	10653.8			15013	32.34	108.42	17.21	1
		17319	20338.8	1213.4	1				17319	21.22	1	78.48				17319	184.55	38.11	1				17319	518.11	8477.17	1
		14333	49734.4	1	1				14333	17.42	134.65	1				14333	75.75	1	1				14333	57.61	68.24	1
		Average	10406	72.086	5.62698	6.28428			Average	51.5958	59.0214	45.4807	19.7716			Average	49.5722	4.37763	2.85974	45.1417			Average	54.8405	237.456	1.60681	1
			10406	72.086	5.62698	6.28428				51.5958	59.0214	45.4807	19.7716				49.5722	4.37763	2.85974	45.1417				54.8405	237.456	1.60681	1
		Standard Deviation	17592.7	854.149	93.3217	779.315			Standard Deviation	263100	117794	4.60395e+07	76406.8			Standard Deviation	127.516	73.4682	26.0634	5320.1			Standard Deviation	195.47	3892.67	6.6177	0
		SCB-2019 (30 µg) + AS03							SCB-2019 (30 µg) + AS03							SCB-2019 (30 µg) + AS03							SCB-2019 (30 µg) + AS03
		17079	1152.31	1	1	1			17079	1	1	1	1			17079	71.91	1	1	1			17079	282.3	1	1	1
		17065	1022.13	656.49	5.18	1			17065	1	27.84	1	1			17065	89.25	1	1	82.24			17065	45.07	1	1	1
		16349	9343.88	183.19	10.95	16.42			16349	1	1	1	1			16349	1	39.75	1	1			16349	33.52	30.21	1	32.42
		15057	2871.46	1	1	1			15057	1.97418e+07	1	1	1			15057	26.61	1	1	1			15057	99.18	1	1	1
		17049	65386.1	1779.07	44.59				17049	1	1	1				17049	1	1	1				17049	137.23	1	1
		14095	1	83.89	1.36				14095	1	1	13.44				14095	815.03	39.05	1				14095	30.06	1	1
		Average	1128.58	51.1688	3.88526	2.013			Average	16.4398	1.74092	1.54194	1			Average	22.7651	3.40272	1	3.01142			Average	74.7528	1.76478	1	2.38618
			1128.58	51.1688	3.88526	2.013				16.4398	1.74092	1.54194	1				22.7651	3.40272	1	3.01142				74.7528	1.76478	1	2.38618
		Standard Deviation	25739.2	695.34	17.0557	7.71			Standard Deviation	8.05956e+06	10.9574	5.07861	0			Standard Deviation	319.327	19.8309	0	40.62			Standard Deviation	96.7717	11.9249	0	15.71
		SCB-2019 (30 µg) + CpG 1018/Alum							SCB-2019 (30 µg) + CpG 1018/Alum							SCB-2019 (30 µg) + CpG 1018/Alum							SCB-2019 (30 µg) + CpG 1018/Alum
		17075	29498	965.98	1	17.3			17075	1	1	1	1			17075	84.29	1	1	1			17075	1	30.35	1	1
		17325	2065.97	71.74	1	1			17325	1	1	1	15.1			17325	214.37	1	1	1			17325	1	1	1	18.19
		16007	1800.79	1	1	1			16007	32.43	1	1	1			16007	23.36	1	1	1			16007	9.97	1	1	1
		15069	9482.14	29.15	1275.13	1			15069	17.56	1	1	1			15069	1	1	1	20.94			15069	20.26	1	1	19.21
		17061	1592.1	1	1				17061	1	1	1				17061	27.24	1	1				17061	1	30.99	1
		14083	936.09	37.59	1				14083	8.53	1	1				14083	14.19	1	1				14083	26.88	1	1
		Average	3402.22	20.5782	3.29301	2.03944			Average	4.11532	1	1	1.97126			Average	23.3758	1	1	2.13916			Average	4.19238	3.13014	1	4.32355
			3402.22	20.5782	3.29301	2.03944				4.11532	1	1	1.97126				23.3758	1	1	2.13916				4.19238	3.13014	1	4.32355
		Standard Deviation	11205.5	383.793	520.161	8.15			Standard Deviation	12.6888	0	0	7.05			Standard Deviation	80.5134	0	0	9.97			Standard Deviation	11.2535	15.3229	0	10.2276

## Sheet: fig5 E
																								Saline group
			S-Trimer+AS03
			S-Timre+alum+CpG

## Sheet: fig S1 
	sds-page
					anti-S1			anti-s2				anti-Trimer

## Sheet: fig S2
	S-Trimer Binding IgG titer EC50		ACE2 Competitive Nab titer EC50			S-Trimer Binding IgG titer EC50		ACE2 Competitive Nab titer EC50
	Control	2-8° 4M	Control	2-8° 4M		Control	40° 2W	Control	40° 2W
	11649	10780	691	4535		28600.1	33449	422	1116
	10093	18722	11886	4751		28244	8764	2870	1149
	13321	4820	6991	2280		15398	12686	2017	802
	9686	15185	1351	9924		36990.3	34185	123	2620
	11896	18696	1596	3122		64560	24214	2322	2452
						42409	7394	2047	788

## Sheet: figS5
	Human convalescent sera Igg titer ec50						healthy sera Igg
	antigen:	S-Trimer	H3	B2	H1	B1	S-Trimer	H3	B2	H1	B1
		2935.02	528.982	386.807	311.679	339.486	1	264.987	338.055	288.753	322.155
		4094.51	198.653	205.129	224.229	190.338	1	287.295	266.544	212.474	241.735
		3108.02	334.626	321.957	242.622	245.058	1	270.372	414.338	282.76	307.576
		4261.03	223.716	322.749	318.088	408.229	1	202.24	242.764	221.072	213.718
		811.117	252.502	277.37	492.673	300.049	1	500.299	665.166	958.747	809.115
		1810.06	357.327	444.479	586.226	397.705	1	290.885	359.786	325.91	333.765
		452.283	298.567	374.179	260.302	310.81
		539.685	202.993	225.569	297.239	224.797
		2490.92	668.802	627.385	1083.05	381.506
		812.968	262.25	407.874	234.638	396.192
		556.387	347.454	365.782	505.721	419.587
	GMT	1460.02	310.882	344.187	365.368	318.472

[truncated: 5 more sheets: fig.S7, fig.S8, fig.S10, fig.S12, fig.S15]
